# Supplementary material for: Improved AAV9-based gene therapy design for SURF1-related Leigh syndrome with minimal toxicity
Source: Mol Ther Methods Clin Dev. 2025 Aug 11;33(3):101554. doi: 10.1016/j.omtm.2025.101554 (PMC12398787; doi:10.1016/j.omtm.2025.101554)
Supplement: Table S1. Non-GLP histopathological evaluation findings [file mmc2.xlsx]

## Sheet: Table S1.
Table S1. Non-GLP histopathological evaluation findings
Rat ID	Sex	Treatment	Organ	Results	Comments
23	F	JeTI-SURF1v2	Brain	Microscopically normal
24	F	JeTI-SURF1v2	Brain	Microscopically normal
27	M	JeTI-SURF1v2	Brain	Microscopically normal
28	F	JeTI-SURF1v2	Brain	Normal
30	M	JeTI-SURF1v2	Brain	Normal
23	F	JeTI-SURF1v2	Sciatic Nerve	Few scattered mast cells	Mast cells are frequently present in normal, untreated animals
24	F	JeTI-SURF1v2	Sciatic Nerve	Few scattered mast cells	Mast cells are frequently present in normal, untreated animals
27	M	JeTI-SURF1v2	Sciatic Nerve	Few scattered mast cells	Mast cells are frequently present in normal, untreated animals
28	F	JeTI-SURF1v2	Sciatic Nerve	Normal
30	M	JeTI-SURF1v2	Sciatic Nerve	Normal
23	F	JeTI-SURF1v2	Heart	Microscopically normal
24	F	JeTI-SURF1v2	Heart	Microscopically normal
27	M	JeTI-SURF1v2	Heart	Microscopically normal
28	F	JeTI-SURF1v2	Heart	Normal
30	M	JeTI-SURF1v2	Heart	Normal
23	F	JeTI-SURF1v2	Liver	lipidosis-Mild Multifocal; Multifocal mixed inflammatory cell infiltrate Perivascular and Periportal	These findings are normal and common in untreated adult rats.
24	F	JeTI-SURF1v2	Liver	Multifocal mixed inflammatory cell infiltrates mild Perivascular and Periportal	These findings are normal and common in untreated adult rats.
27	M	JeTI-SURF1v2	Liver	lipidosis-Mild Multifocal; Multifocal mixed inflammatory cell infiltrate Perivascular and Periportal very mild	These findings are normal and common in untreated adult rats.
28	F	JeTI-SURF1v2	Liver	Focal infiltrate with small numbers of inflammatory cells	These findings are normal and common in untreated adult rats.
30	M	JeTI-SURF1v2	Liver	Multifocal interstitial and pervascular infiltrates with small numbers of inflammatory cells	These findings are normal and common in untreated adult rats.
28	F	JeTI-SURF1v2	Spinal cord	The sections of cervical and thoracic spinal cord contained focal areas of gray matter that contain purple/blue foci consistent with mineralization. The lumbar cord was normal.	Cause for mineralization unknown.
30	M	JeTI-SURF1v2	Spinal cord	A section of thoracic spinal cord contained multifocal randomly scattered areas of gray matter that contain purple/blue foci consistent with mineralization. Cervical and lumbar cord all normal.	Cause for mineralization unknown.
28	F	JeTI-SURF1v2	Lumbar DRG	DRG normal.
30	M	JeTI-SURF1v2	Lumbar DRG	DRG normal.
21	F	Vehicle	Brain	Microscopically normal
25	M	Vehicle	Brain	Microscopically normal
29	F	Vehicle	Brain	Normal
31	M	Vehicle	Brain	Normal
21	F	Vehicle	Sciatic Nerve	NA
25	M	Vehicle	Sciatic Nerve	Few scattered mast cells
29	F	Vehicle	Sciatic Nerve	Normal
31	M	Vehicle	Sciatic Nerve	Normal
21	F	Vehicle	Heart	Microscopically normal
25	M	Vehicle	Heart	Microscopically normal
29	F	Vehicle	Heart	Normal
31	M	Vehicle	Heart	Normal
21	F	Vehicle	Liver	Multifocal mixed inflammatory cell infiltrate Perivascular and Periportal	These findings are normal and common in untreated adult rats.
25	M	Vehicle	Liver	Mild Multifocal lipidosis	These findings are normal and common in untreated adult rats.
29	F	Vehicle	Liver	Focal infiltrate with small numbers of inflammatory cells	These findings are normal and common in untreated adult rats.
31	M	Vehicle	Liver	Focal infiltrate with small numbers of inflammatory cells	These findings are normal and common in untreated adult rats.
29	F	Vehicle	Spinal cord	The section of cervical spinal cord contained multifocal randomly scattered areas of gray matter that contain purple/blue foci consistent with mineralization. Thoracic and lumbar cord all normal. DRG normal.	Cause for mineralization unknown.
31	M	Vehicle	Spinal cord	The sections of cervical and thoracic spinal cord contained focal areas of gray matter that contain purple/blue foci consistent with mineralization. The lumbar cord was normal. DRG normal.	Cause for mineralization unknown.
29	F	Vehicle	Lumbar DRG	DRG normal.
31	M	Vehicle	Lumbar DRG	DRG normal.
