# Supplementary material for: Improved AAV9-based gene therapy design for SURF1-related Leigh syndrome with minimal toxicity
Source: Mol Ther Methods Clin Dev. 2025 Aug 11;33(3):101554. doi: 10.1016/j.omtm.2025.101554 (PMC12398787; doi:10.1016/j.omtm.2025.101554)
Supplement: Table S2. Analyzed data of proteomics study in Figure S7 [file mmc3.csv]

Gene Symbol	Normality KO+JetI p-value	Normality WT p-value	Normality KO+vehicle p-value	ANOVA p-value	WT vs KO+JetI FC	KO+JetI vs KO+vehicle FC	KO+vehicle vs WT FC
2310061I04Rik	0.3308	0.3791	0.4062	0.246	0.2309	-0.2091	-0.0218
Abat	0.2635	0.0501	0.5028	0.0103	0.0292	0.15	-0.1792
Abcb10	0.1022	0.6679	0.0476	0.3688	0.0472	-0.0797	0.0326
Abcb6	0.9444	0.8674	0.1519	0.1171	0.0554	0.2291	-0.2845
Abcb7	0.7775	0.8441	0.5579	0.0009	-0.0693	-0.092	0.1613
Abcb8	0.3929	0.7795	0.8937	0.99	-0.0064	0.0073	-0.0009
Abcd2	0.4822	0.0806	0.5562	0.0382	-0.1683	0.443	-0.2747
Abcd3	0.2235	0.2208	0.3868	0.0496	0.2355	0.0885	-0.324
Abhd10	0.3983	0.0271	0.4556	0.2859	0.1008	-0.1493	0.0485
Abhd11	0.3575	0.2841	0.7719	0.5543	0.0499	-0.072	0.0221
Acaa1a	0.8735	0.6723	0.4799	0.0736	0.1804	0.0141	-0.1945
Acaa2	0.5426	0.8865	0.1151	0.4586	0.0652	-0.0324	-0.0328
Acad8	0.7752	0.5128	0.8581	0.0337	-0.2957	0.1336	0.162
Acad9	0.3313	0.9371	0.0726	0.2846	-0.0353	-0.0041	0.0394
Acadl	0.8351	0.9829	0.9097	0.2182	0.0006	0.0995	-0.1001
Acadm	0.9714	0.9679	0.5277	0.3987	0.0406	0.0565	-0.0971
Acadsb	0.7066	0.0656	0.9229	0.2149	0.1191	-0.0532	-0.0659
Acadvl	0.2118	0.9274	0.9529	0.8623	-0.0303	0.0361	-0.0058
Acat1	0.6908	0.276	0.3314	0.0693	0.0039	-0.0645	0.0606
Acly	0.5271	0.6858	0.9609	0.001	0.2607	0.1065	-0.3672
Aco2	0.9371	0.6416	0.1805	0.1676	0.0405	0.024	-0.0645
Acot11	0.1778	0.0565	0.6483	0.0177	0.2623	-0.1489	-0.1134
Acot13	0.7536	0.2372	0.6329	0.3426	0.0973	-0.1461	0.0488
Acot2	0.9638	0.9885	0.4306	0.6368	0.0614	0.0041	-0.0656
Acot7	0.5186	0.2272	0.5883	0.0056	0.3974	0.0294	-0.4268
Acot9	0.0941	0.9406	0.4061	0.0124	-0.003	0.1039	-0.1009
Acp6	0.533	0.8022	0.2003	0.0035	0.3464	-0.2888	-0.0577
Acsf2	0.3988	0.7094	0.1539	0.2221	0.0079	0.1689	-0.1769
Acsf3	0.8102	0.6112	0.2816	0.6732	0.04	-0.1178	0.0778
Acsl1	0.955	0.3016	0.0993	0.3417	0.0525	-0.0095	-0.043
Acsl6	0.0259	0.5988	0.6811	0.0163	0.0375	0.1082	-0.1456
Acss1	0.6282	0.519	0.9892	0.2539	-0.0703	0.1669	-0.0966
Adck1	0.1249	0.8416	0.6256	0.0011	-0.1012	-0.152	0.2532
Afg1l	0.5225	0.4451	0.441	0.9079	0.0362	-0.0637	0.0275
Afg3l2	0.3256	0.8775	0.3069	0.1656	0.004	0.0527	-0.0567
Agk	0.4788	0.6005	0.4636	0.7951	-0.0415	0.0254	0.0161
Agpat4	0.5597	0.5884	0.0464	0.0073	0.1005	0.3213	-0.4218
Agpat5	0.245	0.7559	0.7547	0.3832	0.0441	-0.0683	0.0242
Ahcyl1	0.9038	0.366	0.6923	0.0869	0.1512	0.0813	-0.2325
Aifm1	0.8771	0.3709	0.9485	0.2012	0.0509	-0.0541	0.0032
Aifm3	0.5445	0.4625	0.6713	0.1104	0.1402	0.1906	-0.3308
Ak2	0.035	0.1834	0.0237	0.7666	-0.1129	0.0163	0.0965
Ak3	0.785	0.6111	0.2508	0.2838	0.103	-0.1493	0.0463
Ak4	0.702	0.635	0.5991	0.014	-0.0876	-0.1614	0.249
Akr1b10	0.7824	0.4727	0.5783	0.0033	0.188	0.0991	-0.2871
Akr7a2	0.9843	0.8157	0.4833	0.1104	0.0652	0.1311	-0.1963
Aldh18a1	0.5342	0.0947	0.3132	0.0077	0.1684	-0.0677	-0.1007
Aldh1a7	0.8362	0.4319	0.2862	0.0211	0.4293	-0.2545	-0.1748
Aldh1b1	0.9831	0.2422	0.5562	0.6628	-0.0016	0.0277	-0.0261
Aldh1l1	0.7156	0.9303	0.9881	0.0574	0.2016	0.0491	-0.2507
Aldh2	0.7068	0.7743	0.1164	0.3263	0.0621	0.0184	-0.0805
Aldh3a2	0.3301	0.5125	0.3065	0.4568	0.0967	-0.0225	-0.0742
Aldh4a1	0.4775	0.496	0.4554	0.6204	0.0475	-0.0819	0.0344
Aldh5a1	0.1978	0.2943	0.4411	0.0013	-0.0424	0.192	-0.1496
Aldh6a1	0.0493	0.4802	0.5924	0.2227	0.0313	0.0848	-0.1161
Aldh7a1	0.5452	0.2059	0.5613	0.2469	0.0899	0.0718	-0.1617
Aldh9a1	0.9546	0.0872	0.044	0.1977	0.1233	0.0424	-0.1657
Angel2	0.9768	0.2884	0.7133	0.8114	-0.1022	-0.0588	0.161
Apex1	0.7609	0.3644	0.511	0.0521	0.3568	0.0662	-0.423
Apoo	0.172	0.2593	0.39	0.0028	-0.0964	-0.0943	0.1907
Apool	0.1146	0.648	0.498	0.0779	0.0458	-0.107	0.0612
Arf5	0.8083	0.2925	0.5082	0.0134	0.2277	-0.0032	-0.2245
Armc10	0.1882	0.3125	0.3809	0.2164	-0.0317	0.1018	-0.0701
Armcx6	0.74	0.5986			-0.172	0.6911	-0.5191
Atad1	0.8297	0.547	0.1921	0.2544	-0.01	0.0964	-0.0864
Atad3	0.2971	0.6604	0.2902	0.0874	-0.0527	-0.0524	0.1051
Atp5f1a	0.7346	0.8745	0.6582	0.0003	-0.0702	-0.1089	0.1791
Atp5f1b	0.7847	0.519	0.0521	0.083	-0.0582	-0.0572	0.1154
Atp5f1c	0.246	0.3643	0.082	0.0037	-0.054	-0.1452	0.1992
Atp5f1d	0.624	0.3718	0.4966	0.1196	-0.0929	-0.1686	0.2616
Atp5f1e	0.8696	0.2044	0.6747	0.1455	-0.2492	0.1217	0.1275
Atp5if1	0.6117	0.5312	0.0091	0.0702	-0.2953	-0.1125	0.4078
Atp5mc2	0.3829	0.8612	0.7352	0.0494	0.0115	-0.1795	0.168
Atp5me	0.4745	0.4084	0.8041	0.0077	0.0173	-0.2829	0.2656
Atp5mf	0.7709	0.3464	0.2518	0.0586	-0.0675	-0.0625	0.13
Atp5mg	0.4849	0.4125	0.5768	0.001	-0.0614	-0.1457	0.2071
Atp5mk	0.3939	0.4222	0.8125	0.2706	-0.0169	-0.3812	0.3981
Atp5mpl	0.1356	0.61	0.637	0.0047	0.0834	-0.3582	0.2748
Atp5pb	0.8976	0.6728	0.7763	0.0005	-0.1161	-0.1286	0.2447
Atp5pd	0.2305	0.4588	0.161	0.0034	-0.0198	-0.4072	0.427
Atp5po	0.1963	0.047	0.2071	0.0003	-0.1632	-0.2615	0.4247
Atpaf1	0.7548	0.5502	0.8079	0.4882	-0.2471	0.2352	0.0119
Auh	0.3854	0.3746	0.0297	0.5332	-0.0563	0.0331	0.0233
Bax
Bcat2	0.6325	0.0622	0.6652	0.5051	0.0608	-0.0026	-0.0582
Bckdha	0.8617	0.5802	0.7789	0.1245	-0.2009	0.2589	-0.058
Bckdhb	0.3971	0.3303	0.4651	0.4099	-0.2328	0.2732	-0.0404
Bcl2l13	0.4028	0.1888	0.272	0.1669	-0.0671	-0.0707	0.1378
Bcs1l	0.7244	0.3405	0.1323	0.3933	-0.0913	0.0917	-0.0004
Bdh1	0.1045	0.607	0.5088	0.2231	-0.1163	0.0763	0.04
Bnip3	0.3877	0.6098	0.9834	0.1426	0.1521	0.1218	-0.2739
Bnip3l	0.6974	0.4689	0.1374	0.0041	-0.6379	-0.1861	0.824
Bphl	0.0408	0.5016	0.044	0.0116	-0.047	0.2554	-0.2083
C1qbp	0.0769	0.3937	0.4597	0.1428	0.015	0.1512	-0.1662
Cat	0.9777	0.9191	0.7101	0.0297	0.1799	0.0492	-0.2291
Cbr3	0.5569	0.2216	0.1289	0.0774	0.2267	-0.0679	-0.1588
Cbr4	0.8614	0.2053	0.8493	0.1965	0.3983	-0.4239	0.0256
Ccdc127	0.9376	0.725	0.0286	0.0123	-0.0126	0.3953	-0.3827
Ccdc51	0.6486	0.3081	0.5321	0.2793	0.0579	-0.1991	0.1411
Chchd2	0.6471	0.0654	0.7251	0.1397	0.2032	0.2584	-0.4616
Chchd3	0.7307	0.4722	0.8064	0	-0.5678	0.7838	-0.216
Chchd6	0.1585	0.505	0.8522	0.6362	-0.2102	0.0681	0.1421
Cisd1	0.2291	0.0589	0.017	0.0906	-0.0939	0.2082	-0.1143
Cisd3	0.6079	0.6751	0.8894	0.5155	-0.0352	0.0688	-0.0336
Ckmt1	0.127	0.1386	0.253	0.3612	-0.0506	0.1166	-0.066
Clpb	0.6165	0.5837	0.2165	0.0884	-0.1968	0.0627	0.1341
Clpx	0.209	0.8849	0.957	0.2819	-0.0657	0.2191	-0.1534
Clybl	0.49	0.6139	0.6764	0.5102	0.002	0.0458	-0.0479
Cmpk2	0.6496	0.4649	0.3723	0.1645	-0.0259	0.183	-0.1571
Coa3	0.3929	0.8484	0.0505	0	-0.7115	-0.6329	1.3444
Coa6	0.3113	0.8292	0.4518	0.2727	-0.2942	0.285	0.0092
Coa7	0.827	0.8954	0.7307	0.7209	-0.0589	0.0433	0.0156
Coasy	0.0581	0.4218	0.0376	0.0103	0.182	-0.0324	-0.1495
Comt	0.6047	0.6923	0.2929	0.1049	0.0361	0.249	-0.2851
Comtd1	0.9717	0.2049	0.4631	0.9297	0.0221	0.0074	-0.0295
Coq3	0.2824	0.618	0.1016	0.0566	-0.2395	0.1487	0.0908
Coq5	0.9758	0.9924	0.6978	0.1693	0.0646	0.0697	-0.1343
Coq6	0.8419	0.4537	0.9034	0.369	0.0481	0.0175	-0.0656
Coq8a	0.8727	0.9936	0.3066	0.5919	0.0313	0.1827	-0.2141
Coq9	0.1424	0.0969	0.4656	0.1868	0.1235	-0.326	0.2025
Cox15	0.7462	0.4388	0.8658	0.0464	-0.1344	-0.0982	0.2326
Cox20	0.1579	0.9025	0.0245	0.1211	-0.0121	0.3917	-0.3796
Cox4i1	0.2358	0.3013	0.8661	0	0.7714	0.0114	-0.7828
Cox5a	0.5465	0.8236	0.2231	0.0031	1.3061	-0.6749	-0.6313
Cox5b-ps	0.1343	0.9534	0.7766	0	0.9956	-0.3801	-0.6154
Cox6a1	0.7909	0.5614	0.232	0	0.9448	-0.2513	-0.6935
Cox6b1	0.4607	0.7991	0.3524	0	0.758	0.317	-1.075
Cox6c	0.2315	0.3762	0.3549	0	0.7793	0.0543	-0.8336
Cox7a2	0.8384	0.2694	0.8256	0.0367	0.4001	-0.1781	-0.222
Cox7a2l	0.273	0.9877	0.295	0.0652	0.1044	-0.1223	0.0179
Cox7c	0.9573	0.5852	0.672	0.0003	1.1052	-0.3714	-0.7337
Cpox	0.1837	0.4887	0.2952	0.5576	0.0246	0.0734	-0.098
Cpt1a	0.109	0.0309	0.4509	0.1479	-0.0664	-0.0705	0.1368
Cpt1c	0.9998	0.4905	0.7773	0.3729	0.1499	-0.0403	-0.1096
Cpt2	0.0465	0.7651	0.6248	0.6943	0.058	0.0267	-0.0847
Crat	0.7914	0.1745	0.128	0.034	0.0898	0.0374	-0.1272
Cryz	0.1447	0.1964	0.6587	0.1341	0.291	-0.2304	-0.0606
Cryzl2	0.392	0.6912	0.8413	0.4733	0.1272	-0.2338	0.1066
Cs	0.2151	0.8043	0.0134	0.0213	0.0344	0.0397	-0.0741
Csl	0.1092	0.7511	0.7065	0.303	0.0537	-0.1225	0.0688
Cyb5b	0.1116	0.2234	0.27	0.0016	-0.0773	-0.4445	0.5218
Cyb5r3	0.6226	0.235	0.3684	0.0601	0.0184	0.0922	-0.1105
Cyc1	0.9944	0.7145	0.3272	0.0643	-0.1727	0.1134	0.0593
Cycs	0.3107	0.3589	0.0371	0.0819	-0.0658	-0.132	0.1978
D2hgdh
Dap3	0.166	0.0094	0.3008	0.0001	0.1433	-0.4563	0.313
Dbi	0.4591	0.3782	0.383	0.0329	0.7482	-0.9079	0.1597
Dbt	0.8521	0.9944	0.6703	0.2418	0.0623	0.0316	-0.0938
Dcakd	0.0375	0.1605	0.8237	0.3361	-0.0041	-0.1225	0.1265
Decr1	0.4534	0.8993	0.9095	0.7084	-0.0116	0.044	-0.0323
Dhodh	0.5803	0.9856	0.7071	0.6645	-0.0243	-0.0273	0.0516
Dhrs1	0.7272	0.2371	0.0193	0.2036	0.0612	0.231	-0.2923
Dhrs4	0.0544	0.8917	0.8829	0.1625	0.1253	-0.0498	-0.0755
Dhrs7b	0.7738	0.1121	0.3111	0.9918	-0.0134	0.0096	0.0039
Dhx30
Dlat	0.8033	0.0575	0.3772	0.0006	-0.0381	0.1671	-0.129
Dld	0.8254	0.3315	0.9309	0.2575	0.0019	-0.0777	0.0757
Dlst	0.5565	0.2831	0.2106	0.0181	0.0151	-0.2702	0.2552
Dmac1	0.4978	0.8806	0.4405	0.0141	-0.1654	-0.1668	0.3322
Dmac2l	0.2531	0.142	0.9027	0.1525	0.126	-0.1468	0.0208
Dnaja3	0.7816	0.8753	0.0371	0.3448	0.0838	-0.0546	-0.0292
Dnajc11	0.4315	0.7571	0.7727	0.0327	-0.0969	0.1261	-0.0292
Dnajc19	0.8308	0.0034	0.6534	0.7261	0.0137	-0.0501	0.0364
Ech1	0.8259	0.0262	0.9134	0.5785	0.0804	0.0099	-0.0903
Echdc1	0.1107	0.33	0.647	0.0126	0.3488	-0.1027	-0.2461
Echs1	0.0468	0.6177	0.4615	0.8775	0.0282	-0.0239	-0.0043
Eci1	0.8881	0.6872	0.4818	0.8805	0.0408	-0.0228	-0.018
Eci2	0.0624	0.1962	0.9789	0.0734	0.124	0.0076	-0.1316
Ecsit	0.4777	0.6032	0.6557	0.0022	-0.1526	-0.0158	0.1684
Efhd1	0.3973	0.5532	0.9535	0.1813	0.2819	-0.1843	-0.0976
Endog	0.397	0.4683	0.6588	0.3293	0.2	-0.0787	-0.1214
Ephx2	0.9799	0.4673	0.9409	0.011	0.1932	0.2706	-0.4638
Eri3	0.3068	0.4671	0.028	0.0932	-0.0501	0.4125	-0.3624
Etfa	0.9571	0.4203	0.0192	0.0779	0.0586	0.079	-0.1375
Etfb	0.4598	0.6145	0.8049	0.4115	0.0532	-0.02	-0.0332
Etfdh	0.6299	0.8905	0.2209	0.0706	-0.1074	0.179	-0.0716
Ethe1	0.6696	0.24	0.6313	0.5212	0.1206	-0.0429	-0.0777
Exd2
Exog	0.33	0.3698	0.4739	0.0141	0.0263	-0.1398	0.1135
Fahd2	0.0854	0.3734	0.2337	0.1065	-0.0166	0.2164	-0.1999
Fam162a
Fam210a	0.7358	0.4364	0.6449	0.7095	0.0171	-0.0464	0.0293
Fam210b	0.8628	0.5912	0.412	0.6439	0.0804	0.0154	-0.0958
Fasn	0.2783	0.8518	0.6893	0.0013	0.2868	0.0418	-0.3287
Fdps	0.5865	0.5227	0.2351	0.0703	0.2727	-0.0067	-0.266
Fdxr	0.1716	0.176	0.9722	0.9553	0.0042	0.0128	-0.017
Fech	0.2359	0.5454	0.7609	0.23	-0.0347	0.0698	-0.0351
Fh	0.3303	0.8168	0.1777	0.1469	0.0878	-0.0254	-0.0624
Fis1	0.1966	0.5101	0.5815	0.005	0.2715	-0.5794	0.3079
Fkbp8	0.8307	0.0366	0.5592	0.0001	-0.2364	0.2754	-0.0391
Flad1	0.471	0.1586	0.1664	0.385	0.0965	0.0495	-0.1459
Fth1	0.5009	0.7581	0.4911	0.2243	0.1808	-0.2689	0.0882
Fundc1	0.1928	0.0924	0.5265	0.5555	-0.1057	-0.0161	0.1218
Fundc2	0.4918	0.8125	0.4081	0.6344	0.0036	-0.0457	0.0421
Gadd45gip1	0.681	0.1243	0.4162	0.0091	-0.3224	-0.1362	0.4587
Gars1	0.5205	0.5899	0.3058	0.0666	0.2358	-0.0346	-0.2012
Gatd3	0.1965	0.8026	0.353	0.0159	0.0565	0.0906	-0.1471
Gcat	0.3404	0.3581	0.3266	0.6764	-0.028	-0.0757	0.1037
Gcdh	0.6358	0.3199	0.3513	0.0707	-0.051	-0.0649	0.1159
Gdap1	0.4745	0.6473	0.3345	0.9173	-0.0094	0.0204	-0.011
Gfer	0.0997	0.029	0.7128	0.0705	-0.424	-0.068	0.492
Gfm1	0.8869	0.8163	0.7605	0.0197	0.119	-0.0121	-0.1068
Ghitm	0.3414	0.6891	0.9063	0.0703	-0.0037	-0.0973	0.101
Gldc	0.6158	0.3068	0.0275	0.1507	-0.1681	-0.2463	0.4144
Glod4	0.812	0.7779	0.6261	0.0515	0.1211	0.0824	-0.2035
Glrx2
Gls	0.1617	0.4002	0.8201	0.0019	-0.0251	0.157	-0.132
Glud1	0.7439	0.7678	0.4353	0.4927	0.0484	-0.036	-0.0124
Golph3	0.9024	0.65	0.3529	0.9253	0.0407	-0.0216	-0.0192
Got2	0.2028	0.263	0.8855	0.0007	-0.016	0.1382	-0.1222
Gpd2	0.1343	0.5754	0.9691	0.1612	-0.0702	0.0044	0.0658
Gpt2
Gpx1	0.8807	0.2609	0.3346	0.2166	0.1008	0.0763	-0.1771
Gpx4	0.5747	0.3776	0.1077	0.1839	-0.099	0.2727	-0.1737
Grhpr	0.6538	0.6144	0.316	0.1267	0.1848	0.0025	-0.1873
Grpel1
Gsr	0.6991	0.1804	0.8834	0.6676	0.0802	-0.0883	0.0081
Gstk1	0.6728	0.4235	0.656	0.4686	0.1242	-0.0555	-0.0687
Gstz1	0.0828	0.406	0.8041	0.1397	0.1879	-0.1394	-0.0485
Guf1	0.6582	0.5076	0.359	0.2269	0.2476	0.0152	-0.2629
Guk1
Gykl1	0.1066	0.0433	0.1028	0.1306	-0.1298	0.3789	-0.2491
Hadh	0.8849	0.0128	0.8128	0.6106	0.0923	-0.0934	0.001
Hadha	0.1993	0.9535	0.8504	0.0043	-0.1393	-0.0004	0.1397
Hadhb	0.8136	0.1242	0.564	0.3269	-0.0647	-0.0077	0.0724
Hagh	0.5289	0.0802	0.441	0.0027	0.0605	0.2267	-0.2872
Hars2	0.9406	0.4523	0.1475	0.0866	0.0923	0.5271	-0.6193
Hccs	0.8303	0.2684	0.5432	0.9839	0.0006	0.0056	-0.0063
Hdhd3	0.2113	0.7446	0.7901	0.8011	0.0347	-0.0153	-0.0195
Hdhd5	0.0699	0.7409	0.6356	0.1252	0.2413	-0.2503	0.0089
Hebp1	0.6055	0.0763	0.904	0.0029	0.8465	0.0394	-0.886
Hibadh	0.4526	0.5169	0.1254	0.9734	-0.0033	-0.0144	0.0176
Hibch	0.9312	0.7399	0.4681	0.0318	0.0723	0.1005	-0.1728
Higd1a	0.2512	0.2238	0.745	0.0333	0.6573	-0.5187	-0.1386
Hint1	0.6374	0.4708	0.8017	0.129	0.2717	-0.0004	-0.2713
Hint2	0.689	0.2623	0.9457	0.1114	0.3984	-0.3529	-0.0454
Hint3	0.4165	0.6773	0.7321	0.8168	0.0382	-0.0561	0.0178
Hmgcl	0.6926	0.4578	0.5548	0.0416	-0.0086	0.1607	-0.1521
Hsd17b10	0.5947	0.1041	0.393	0.0142	0.0499	0.0879	-0.1379
Hsd17b4	0.5569	0.4888	0.9615	0.1397	0.1279	0.0192	-0.1471
Hsd17b8	0.195	0.2848	0.2495	0.3053	0.0739	0.0069	-0.0808
Hsdl1	0.4831	0.7896	0.6598	0.8385	0.0161	0.0084	-0.0244
Hsdl2	0.59	0.6241	0.6507	0.1597	0.1172	-0.0205	-0.0967
Hspa9	0.8156	0.3009	0.3145	0.9918	0.0034	-0.0025	-0.0008
Hspd1	0.5674	0.4587	0.949	0.0024	0.0924	-0.0022	-0.0902
Hspe1	0.8225	0.7676	0.9328	0.086	0.1206	-0.1081	-0.0125
Htra2	0.0099	0.0651	0.2086	0.7586	0.0335	-0.1075	0.074
Iars2	0.6712	0.3157	0.2667	0.1964	0.0387	0.0249	-0.0637
Iba57	0.9774	0.9845	0.5961	0.0141	-0.1468	0.3083	-0.1615
Ide
Idh2	0.6806	0.6626	0.824	0.0898	0.0447	0.0752	-0.1199
Idh3a	0.5271	0.5249	0.033	0.0123	0.0109	0.1499	-0.1609
Idh3b	0.4416	0.2441	0.8951	0.1938	0.0478	-0.0375	-0.0103
Idh3g	0.6677	0.11	0.0339	0.0161	0.0087	0.1329	-0.1416
Immt	0.3181	0.6278	0.6096	0.0009	-0.1106	-0.065	0.1756
Isca1	0.2041	0.0192	0.97	0.0074	0.1328	0.1714	-0.3042
Isca2	0.8288	0.1982	0.021	0.3362	0.0993	-0.0817	-0.0176
Iscu	0.3482	0.847	0.2673	0.6301	0.0568	0.0175	-0.0743
Isoc2a	0.8333	0.0771	0.685	0.2765	0.1688	-0.1103	-0.0585
Ivd	0.1398	0.8376	0.0159	0.0388	-0.0596	0.3012	-0.2416
Kars1	0.162	0.9442	0.1899	0.1338	0.0136	0.1588	-0.1724
Kgd4	0.2934	0.1178	0.8529	0.8002	0.0456	-0.0551	0.0095
Kyat3	0.1329	0.6896	0.0862	0.2567	0.1206	-0.0068	-0.1138
L2hgdh	0.2625	0.2575	0.7064	0.2686	-0.0866	0.132	-0.0454
Lactb	0.9238	0.9941	0.2537	0.8159	0.0031	0.0339	-0.037
Lap3	0.1959	0.3808	0.1393	0.0582	0.1579	0.0081	-0.166
Lars2	0.4788	0.8874	0.1906	0.2589	0.1628	-0.1397	-0.0231
Ldhb	0.3343	0.1343	0.5918	0.0019	0.2889	0.182	-0.4709
Letm1	0.6202	0.1415	0.0383	0.2361	-0.0503	-0.0261	0.0764
Letmd1	0.2855	0.9573	0.0881	0.42	-0.1224	0.0909	0.0315
Lonp1	0.6341	0.021	0.4068	0.0018	0.1243	-0.0296	-0.0946
Lrpprc	0.4086	0.5762	0.5504	0.0302	0.0486	0.0374	-0.086
Lypla1
Lyplal1	0.4631	0.4594	0.3249	0.1272	0.1476	-0.1092	-0.0384
Lyrm4	0.8876	0.4362	0.906	0.8366	0.08	-0.0682	-0.0118
Macrod1	0.269	0.341	0.0568	0.0515	-0.1066	0.3872	-0.2806
Maip1	0.9601	0.5624	0.4959	0.4521	0.1161	-0.027	-0.0891
Maoa	0.6863	0.8819	0.7424	0.3221	-0.0126	-0.0469	0.0595
Maob	0.2689	0.4399	0.8653	0.1034	-0.0546	0.0077	0.0469
Marchf5	0.3777	0.4091	0.0221	0.0807	-0.1841	0.5119	-0.3278
Mars2
Mcat	0.1211	0.1004	0.3055	0.3004	0.0506	0.031	-0.0815
Mccc1	0.5494	0.57	0.8615	0.9996	0.0032	-0.0025	-0.0007
Mccc2	0.1005	0.4044	0.6124	0.0794	0.1624	-0.0092	-0.1532
Mcee	0.4885	0.6435	0.9531	0.5773	0.0429	-0.063	0.0201
Mcu	0.2961	0.1712	0.0492	0.1838	0.0088	-0.0628	0.0541
Mdh2	0.1849	0.67	0.0498	0.0475	-0.0119	0.2127	-0.2007
Me2	0.809	0.8683	0.5543	0.1069	-0.0214	0.1216	-0.1002
Me3	0.6769	0.7524	0.0007	0.7231	0.0165	0.0223	-0.0387
Mecr	0.3949	0.3365	0.502	0.3389	-0.0813	-0.0311	0.1123
Mff	0.2405	0.9686	0.2003	0.0942	0.1451	0.0174	-0.1625
Mfn2	0.2783	0.4298	0.088	0.6318	0.0256	0.0143	-0.0398
Mgst1
Mgst3	0.8256	0.4396	0.5552	0.8768	0.0411	-0.0166	-0.0245
Micos10	0.0681	0.2302	0.0964	0.211	-0.3825	0.467	-0.0845
Micos13	0.8468	0.5759	0.2102	0.0075	-0.0848	-0.1875	0.2723
Micu1	0.6932	0.9956	0.3059	0.3803	-0.0272	-0.024	0.0512
Micu3	0.8968	0.4992	0.8374	0.5872	-0.0248	-0.0374	0.0621
Mief1
Miga1	0.3216	0.8017	0.5213	0.1479	0.1547	-0.0962	-0.0585
Mipep
Mlycd	0.6689	0.9488	0.8402	0.5279	-0.0028	-0.0713	0.0741
Mmaa
Mmab	0.3213	0.0349	0.6292	0.0871	-0.1132	0.5998	-0.4866
Mmut	0.3755	0.7582	0.2929	0.1227	0.0998	0.1007	-0.2006
Mpc1	0.9162	0.3304	0.1133	0.1874	-0.1289	0.0287	0.1001
Mpc2	0.3213	0.084	0.5141	0.2051	-0.0344	-0.0562	0.0905
Mpst	0.48	0.7713	0.042	0.4263	-0.063	0.0252	0.0378
Mpv17	0.6896	0.889	0.4637	0.064	-0.1316	0.0423	0.0892
Mpv17l	0.8412	0.8265	0.1034	0.054	-0.2419	-0.0904	0.3324
Mrpl1	0.6254	0.3746	0.5509	0.4686	-0.0052	-0.0692	0.0744
Mrpl10	0.4424	0.0848	0.4276	0.5097	-0.173	0.0624	0.1106
Mrpl11	0.4388	0.1549	0.0079	0.4942	-0.0608	0.0012	0.0595
Mrpl13	0.5674	0.7305	0.8934	0.2542	0.1041	-0.154	0.0499
Mrpl14	0.3162	0.3354	0.4394	0.1485	-0.132	-0.044	0.176
Mrpl15	0.5731	0.6656	0.0679	0.3705	-0.0644	-0.0239	0.0884
Mrpl16	0.0831	0.2299	0.3629	0.5975	-0.0802	0.0098	0.0704
Mrpl17
Mrpl2	0.092	0.0933	0.1239	0.2153	0.0681	-0.3131	0.245
Mrpl21	0.9972	0.3767	0.4733	0.0941	-0.1214	-0.0127	0.1341
Mrpl23	0.6319	0.0989	0.6024	0.0057	-0.2502	0.0108	0.2394
Mrpl24	0.5053	0.5127	0.9942	0.0754	-0.0269	-0.0925	0.1194
Mrpl27
Mrpl28	0.8616	0.8237	0.9983	0.2175	-0.2028	0.0968	0.106
Mrpl3	0.2105	0.7014	0.0739	0.1063	-0.0261	0.1073	-0.0812
Mrpl30	0.4384	0.5461	0.2523	0.2027	-0.1604	0.181	-0.0207
Mrpl32	0.9171	0.0269	0.1284	0.1007	-0.3427	0.4234	-0.0807
Mrpl37	0.7398	0.0721	0.6988	0.4005	-0.0751	0.0672	0.0079
Mrpl38	0.1628	0.4392	0.8345	0.9217	0.0284	0.011	-0.0394
Mrpl39	0.1287	0.0716	0.1179	0.9845	-0.0288	0.0095	0.0192
Mrpl4	0.8246	0.4821	0.9892	0.312	0.0764	-0.0977	0.0213
Mrpl41	0.9866	0.1081	0.4259	0.4301	-0.0565	-0.1253	0.1817
Mrpl44	0.122	0.3551	0.7112	0.9046	0.0339	-0.0339	0
Mrpl45	0.4161	0.8441	0.7592	0.1441	0.158	-0.24	0.082
Mrpl46	0.837	0.7398	0.9729	0.5973	-0.0186	0.0832	-0.0646
Mrpl51	0.2374	0.3405	0.3442	0.5248	0.149	0.1162	-0.2651
Mrpl9	0.6155	0.28	0.1747	0.6445	-0.0093	-0.0529	0.0622
Mrps11	0.4433	0.3017	0.0608	0.2574	-0.0797	-0.0516	0.1314
Mrps15	0.3894	0.7955	0.5283	0.1475	0.1471	0.158	-0.3051
Mrps16
Mrps17
Mrps18a
Mrps2	0.9284	0.2815	0.5578	0.8869	0.0248	-0.0352	0.0105
Mrps21		0.2504			0.0851	0.112	-0.1971
Mrps22	0.1677	0.6037	0.9908	0.9309	-0.0136	0.0361	-0.0224
Mrps23	0.0615	0.2054	0.9235	0.5476	0.0065	-0.0558	0.0493
Mrps24
Mrps26	0.2677	0.2643	0.4348	0.5832	-0.1195	0.06	0.0595
Mrps27	0.8466	0.0036	0.1747	0.7997	-0.0363	-0.0178	0.0542
Mrps28
Mrps30	0.2004	0.4748	0.7788	0.0475	-0.2143	0.1341	0.0802
Mrps31	0.8421	0.4564	0.7734	0.2606	0.1801	-0.1565	-0.0236
Mrps33	0.1434	0.1599	0.3834	0.4164	0.0281	-0.1045	0.0764
Mrps34	0.6926	0.9968	0.2207	0.4943	-0.0644	-0.0046	0.069
Mrps35			0.9887		-0.2299	-0.1383	0.3682
Mrps5	0.4055	0.6751	0.5935	0.1971	0.1161	-0.0331	-0.083
Mrps6
Mrps7	0.6728	0.04	0.5747	0.4881	-0.015	-0.0611	0.0761
Mrps9	0.3796	0.9457	0.091	0.379	-0.1187	-0.0073	0.126
Mrrf	0.7586	0.1368	0.1577	0.2932	0.0825	0.0024	-0.0849
Mrs2	0.247	0.7968	0.3913	0.457	0.0889	-0.1212	0.0323
Msra	0.6923	0.8844	0.2338	0.1702	0.0504	0.0738	-0.1241
Msrb2	0.3127	0.7185	0.432	0.2645	0.1889	-0.2864	0.0975
Mt-Cyb	0.9775	0.3314	0.0301	0.3209	0.0354	-0.2137	0.1783
Mtarc2	0.5087	0.8721	0.7258	0.0369	-0.0824	0.1656	-0.0832
Mtatp6	0.9039	0.6941	0.9293	0.0198	-0.0452	-0.2223	0.2675
Mtatp8	0.8185	0.2278	0.3418	0.0016	0.141	-0.6363	0.4953
Mtch1	0.0866	0.0982	0.5471	0.8316	-0.0381	0.0168	0.0213
Mtch2	0.7285	0.0542	0.6689	0.8711	0.0174	0.0194	-0.0368
Mtco1	0.265	0.9612	0.6148	0	0.6674	0.1042	-0.7716
Mtco2	0.4022	0.1696	0.2727	0	0.8609	0.2506	-1.1115
Mtfp1	0.2785	0.6778	0.5855	0.0015	-0.0456	-0.2443	0.2899
Mtfr1l	0.852	0.7125	0.0456	0.6261	0.0401	0.0297	-0.0698
Mthfd1l	0.7554	0.6656	0.0647	0.0806	0.0146	0.0788	-0.0934
Mtif2	0.9445	0.1276	0.3658	0.7469	0.0244	-0.0062	-0.0182
Mtnd1	0.1687	0.1294	0.3632	0	-0.2361	0.0218	0.2143
Mtnd4	0.6416	0.8943	0.6079	0.0001	-0.1535	-0.071	0.2245
Mtnd4l		0.9144			-0.2976	-0.03	0.3276
Mtnd5	0.1656	0.3068	0.8881	0.0001	-0.1779	-0.0647	0.2425
Mtres1	0.5048	0.369	0.5503	0.0077	0.2892	0.032	-0.3212
Mtx1	0.996	0.5434	0.3316	0.0033	-0.2151	0.0331	0.1821
Mtx2	0.5086	0.591	0.9683	0.0138	-0.0801	-0.0916	0.1717
Mtx3	0.2449	0.9087	0.9094	0.2344	0.0836	-0.1772	0.0936
Mul1	0.3932	0.9706	0.6024	0.0003	0.1765	0.2273	-0.4038
Nadk2	0.1961	0.0466	0.7733	0.0337	0.1919	-0.144	-0.0479
Nars2	0.1515	0.8372	0.0645	0.0895	-0.1064	0.5298	-0.4234
Naxd	0.972	0.1936	0.3589	0.0021	0.1131	0.0204	-0.1335
Naxe	0.2248	0.865	0.5118	0.0009	0.2852	0.169	-0.4542
Ndufa1	0.2132	0.014	0.8832	0.0096	0.05	-0.6731	0.6231
Ndufa10	0.508	0.7294	0.0543	0.0253	-0.1785	0.1027	0.0757
Ndufa11	0.7871	0.9295	0.0772	0	-0.3032	0.0948	0.2084
Ndufa12	0.1848	0.237	0.6952	0.0004	-0.1495	-0.0656	0.2152
Ndufa2	0.785	0.0227	0.3223	0.0015	-0.2	-0.0251	0.2251
Ndufa3	0.6034	0.5055	0.9253	0.0044	-0.1476	-0.3515	0.499
Ndufa4	0.3145	0.2899	0.9496	0	1.0229	-0.1843	-0.8385
Ndufa5	0.5689	0.6239	0.2195	0.031	-0.1276	-0.2388	0.3665
Ndufa6	0.4915	0.7965	0.7054	0	-0.118	-0.2803	0.3983
Ndufa7	0.7405	0.5297	0.0631	0	-0.1855	-0.152	0.3375
Ndufa8	0.3423	0.7259	0.4274	0.0017	-0.1699	-0.1059	0.2758
Ndufa9	0.3844	0.4109	0.0605	0	-0.1814	-0.0315	0.2128
Ndufaf1	0.3946	0.648	0.4037	0.0278	-0.1324	-0.2427	0.3751
Ndufaf2	0.8109	0.0527	0.1492	0.0197	-0.0746	-0.1164	0.191
Ndufaf3	0.6727	0.0777	0.7022	0.0006	-0.1201	-0.0762	0.1963
Ndufaf4	0.7203	0.597	0.1368	0.0189	-0.1552	-0.0163	0.1715
Ndufaf5	0.1456	0.6731	0.3649	0.4637	0.0863	-0.0101	-0.0762
Ndufaf6	0.6611	0.4269	0.8115	0.7221	0.1419	0.0673	-0.2092
Ndufaf7	0.8719	0.5003	0.128	0.3806	-0.1855	0.3512	-0.1657
Ndufb10	0.0083	0.9143	0.0298	0.001	-0.2378	0	0.2378
Ndufb11	0.939	0.9075	0.6346	0.0004	-0.2414	-0.0867	0.3281
Ndufb3	0.3022	0.7691	0.4572	0.0043	-0.2505	-0.1754	0.4259
Ndufb4	0.1326	0.8423	0.327	0	-0.2799	-0.008	0.2879
Ndufb5	0.5356	0.2401	0.3551	0.0717	-0.1069	-0.2216	0.3285
Ndufb6	0.3249	0.2653	0.7874	0	-0.1662	-0.1541	0.3202
Ndufb7	0.6959	0.5171	0.6445	0.1903	-0.2648	0.2413	0.0235
Ndufb8	0.1181	0.2865	0.2067	0.0206	0.3531	-0.8994	0.5463
Ndufb9	0.9347	0.1467	0.0113	0.0002	-0.3242	-0.2724	0.5966
Ndufc2	0.1914	0.4864	0.6838	0.0005	-0.0367	-0.3927	0.4294
Ndufs1	0.9798	0.1086	0.7593	0.0176	-0.1373	0.0739	0.0633
Ndufs2	0.08	0.4778	0.9234	0	-0.1378	-0.2143	0.352
Ndufs3	0.3479	0.6281	0.8507	0.0004	-0.1811	-0.0657	0.2467
Ndufs4	0.2647	0.624	0.4174	0.0565	-0.1201	-0.0035	0.1236
Ndufs5	0.403	0.6569	0.476	0.3176	-0.1791	0.0595	0.1196
Ndufs6	0.9491	0.1318	0.075	0.3882	-0.2196	0.2093	0.0103
Ndufs7	0.1197	0.3584	0.4215	0.0003	-0.226	0.045	0.181
Ndufs8	0.3152	0.8834	0.8946	0.0029	-0.1286	-0.1002	0.2288
Ndufv1	0.724	0.1567	0.2515	0.005	-0.1697	-0.0391	0.2088
Ndufv2	0.6989	0.5006	0.1761	0.2437	-0.1857	0.1156	0.0701
Nfs1	0.2246	0.4872	0.7179	0.0017	0.0968	0.0778	-0.1746
Nfu1	0.6333	0.4614	0.4404	0.2171	-0.0261	-0.1892	0.2153
Nif3l1	0.6908	0.7989	0.3535	0.0244	0.2011	-0.1026	-0.0985
Nipsnap1	0.0004	0.1411	0.3486	0.0277	-0.0488	0.1848	-0.136
Nipsnap2	0.6001	0.9338	0.1353	0.2721	-0.0367	0.0829	-0.0462
Nipsnap3b	0.8616	0.3834	0.7305	0.5589	-0.0034	0.0491	-0.0457
Nit1	0.8398	0.7711	0.1483	0.1459	0.1178	0.073	-0.1908
Nit2	0.7776	0.2122	0.2682	0.046	0.1261	0.016	-0.1421
Nln	0.126	0.9602	0.3139	0.0212	0.1137	0.0757	-0.1894
Nlrx1	0.7421	0.8918	0.0125	0.1423	-0.061	0.2817	-0.2206
Nme3	0.5507	0.4991	0.2354	0.5203	0.0634	-0.0117	-0.0517
Nt5dc3	0.599	0.9342	0.6973	0.0979	0.0338	0.0544	-0.0882
Nt5m	0.0046	0.6168	0.3292	0.0962	0.0156	0.0899	-0.1055
Nubpl	0.2505	0.0303	0.0362	0.8819	-0.0151	0.0363	-0.0213
Nudt2	0.5612	0.0818	0.0881	0.4629	-0.0144	0.3463	-0.3319
Nudt9
Oat	0.0964	0.9663	0.8607	0.068	0.0238	0.1296	-0.1534
Ociad1	0.7606	0.837	0.3313	0.0025	-0.1682	-0.0093	0.1775
Ociad2	0.0319	0.9979	0.0458	0.0673	-0.2177	0.3333	-0.1156
Ogdh	0.957	0.7107	0.0875	0.0004	0.0005	0.221	-0.2215
Ogdhl	0.8848	0.2072	0.1879	0.0548	0.0116	0.1436	-0.1552
Opa1	0.4185	0.9498	0.8898	0.0002	-0.1348	0.0274	0.1074
Opa3	0.226	0.1757	0.0642	0.1217	-0.1694	0.0603	0.1091
Osbpl1a	0.73	0.354	0.3523	0.0375	0.2415	0.0267	-0.2682
Oxa1l		0.4462	0.044		0.4089	-0.4271	0.0183
Oxct1	0.6825	0.5049	0.0157	0.2452	0.0309	0.081	-0.1119
Oxnad1	0.7554	0.9991	0.1631	0.2842	0.0058	-0.0771	0.0713
Oxr1	0.4941	0.3718	0.4142	0.0011	0.2487	0.1132	-0.3619
Oxsm	0.5023	0.4976	0.3026	0.3353	0.1536	-0.084	-0.0696
Pabpc5	0.7319	0.4327	0.7322	0.4928	-0.0077	-0.0869	0.0947
Paics	0.2082	0.3299	0.0723	0.0208	0.2515	0.0822	-0.3337
Pam16	0.949	0.1618	0.1626	0.0284	-0.0641	-0.2204	0.2844
Pank2
Park7	0.7213	0.722	0.3314	0.0347	0.2746	0.0307	-0.3053
Parl					-0.361	-0.0851	0.4462
Pcca	0.2406	0.0492	0.1757	0.2888	0.0746	-0.0177	-0.0568
Pccb	0.0899	0.512	0.6263	0.0925	0.0673	0.0285	-0.0958
Pck2	0.1305	0.299	0.2973	0.0178	0.1313	-0.0303	-0.101
Pcx	0.102	0.8605	0.7021	0.0103	0.0134	0.1256	-0.139
Pde2a	0.7907	0.0676	0.4796	0.0597	0.1488	0.109	-0.2578
Pdha1	0.8577	0.0413	0.3952	0.4104	-0.0636	0.0444	0.0192
Pdha2
Pdhb	0.9571	0.5451	0.9569	0.8778	0.0122	0.002	-0.0142
Pdhx	0.6765	0.323	0.6715	0.7935	-0.0346	0.0305	0.0041
Pdk1	0.8383	0.3576	0.4468	0.2174	0.0747	-0.0952	0.0205
Pdk2	0.6725	0.9299	0.6015	0.0203	0.0774	0.1925	-0.2699
Pdk3	0.6623	0.5739	0.1912	0.3105	0.0633	-0.0355	-0.0278
Pdp1	0.6784	0.9995	0.8504	0.2832	0.0692	-0.0505	-0.0187
Pdpr	0.6199	0.1722	0.6889	0.108	0.0526	0.0066	-0.0592
Pex11b	0.7888	0.3174	0.4818	0.4721	0.0946	0.0207	-0.1153
Pgam5	0.3857	0.0393	0.2542	0.1898	-0.015	-0.0571	0.0721
Pgs1	0.0701	0.2645	0.771	0.1041	-0.0866	-0.0358	0.1225
Phb1	0.5945	0.6516	0.9286	0.0001	-0.1659	0.0223	0.1435
Phb2	0.6115	0.7584	0.4901	0.0034	-0.0794	-0.0616	0.141
Pisd	0.9053	0.2603	0.5352	0.009	0.0416	0.3102	-0.3518
Pitrm1	0.533	0.8847	0.2216	0.0148	0.1223	0.0169	-0.1392
Plgrkt	0.2753	0.7472	0.9175	0.0143	0.1264	-0.3853	0.2588
Plpbp	0.071	0.0001	0.0389	0.1043	0.1188	0.0608	-0.1796
Pmpca	0.8883	0.619	0.2371	0.1011	-0.0445	0.1664	-0.1219
Pmpcb	0.7618	0.6047	0.8989	0.3618	-0.0792	-0.0162	0.0954
Pnpla8	0.5584	0.4365	0.9125	0.1812	-0.0161	-0.0878	0.1039
Pnpo	0.1193	0.5152	0.235	0.0662	0.2723	0.1095	-0.3818
Pnpt1	0.1707	0.3562	0.2837	0.0077	0.2018	0.0035	-0.2053
Poldip2	0.9555	0.4875	0.3049	0.0112	0.4629	-0.2519	-0.211
Ppa2	0.3145	0.3549	0.9531	0.619	0.0524	-0.0542	0.0018
Ppif	0.7011	0.1147	0.962	0.9333	-0.0089	0.022	-0.0131
Ppox	0.8202	0.7016			-0.1629	-0.2346	0.3975
Pptc7	0.3113	0.3068	0.7244	0.8052	0.047	-0.0802	0.0332
Prdx2	0.1893	0.1618	0.1457	0.0143	0.2605	0.0172	-0.2777
Prdx3	0.604	0.9872	0.1955	0.3733	0.0839	-0.029	-0.055
Prdx4	0.9822	0.7088	0.5589	0.6451	0.0462	0.0317	-0.0779
Prdx5	0.5683	0.7562	0.6036	0.5868	0.1013	-0.0762	-0.0251
Prdx6	0.2564	0.7571	0.0813	0.062	0.2506	0.0123	-0.2628
Prelid3a	0.427	0.0496	0.3502	0.9398	0.0684	-0.0506	-0.0178
Prepl	0.7842	0.073	0.9198	0.0306	0.1332	0.321	-0.4541
Prkaca	0.4666	0.5749	0.5148	0.0491	0.2309	-0.0181	-0.2128
Prodh	0.2767	0.467	0.8165	0.4025	0.0155	0.1259	-0.1414
Prorp	0.793	0.8006	0.3598	0.8915	0.0955	-0.145	0.0495
Prxl2a	0.0143	0.2379	0.9636	0.6754	-0.0402	0.0767	-0.0366
Ptcd3	0.1074	0.938	0.5376	0.3183	-0.1086	0.0632	0.0454
Ptges2	0.1788	0.1912	0.9446	0.1638	0.0942	0.0222	-0.1163
Ptgr3	0.2629	0.2666	0.7974	0.056	0.1287	0.0229	-0.1516
Ptpmt1	0.9119	0.0215	0.1354	0.0459	0.0127	-0.1364	0.1237
Ptrh2	0.221	0.0778	0.0548	0.1786	-0.2126	0.6052	-0.3926
Pycr2	0.1602	0.765	0.7112	0.7275	-0.0104	-0.064	0.0744
Qdpr	0.4283	0.7132	0.518	0.0019	0.15	0.3649	-0.5149
Qrsl1	0.6175	0.6889	0.8173	0.4518	0.0986	-0.0284	-0.0702
Rab24	0.6455	0.1748	0.0815	0.0445	0.2276	-0.1256	-0.1021
Rdh13	0.8179	0.2182	0.9174	0.0138	-0.1737	0.0134	0.1604
Rdh14	0.5577	0.6242	0.2157	0.4214	0.0835	-0.0255	-0.058
Rhot1	0.0189	0.5487	0.4016	0.4457	-0.0169	0.0456	-0.0288
Rhot2	0.4967	0.8956	0.5137	0.0586	0.0511	0.0702	-0.1213
Rida	0.2201	0.9054	0.8355	0.9735	0.0424	-0.0261	-0.0163
Rmdn1	0.7276	0.2637	0.9789	0.0582	-0.0262	-0.1092	0.1354
Rmdn3	0.0291	0.5948	0.7715	0.82	-0.0286	0.0084	0.0202
Rmnd1	0.2278	0.7256	0.642	0.2075	-0.0565	-0.0151	0.0716
Samm50	0.609	0.4941	0.5379	0.0547	-0.095	0.1041	-0.0092
Sars2	0.1813	0.3328	0.7005	0.5286	0.083	-0.1228	0.0398
Sco1	0.6204	0.005	0.2879	0.0432	0.0138	-0.4521	0.4383
Sco2
Scp2	0.3015	0.5716	0.4286	0.1464	0.1013	0.0977	-0.199
Sdha	0.6504	0.0029	0.1821	0.2202	-0.0754	0.0423	0.0331
Sdhb	0.4252	0.5986	0.547	0.0139	-0.1102	0.021	0.0892
Sdhc	0.3362	0.2762	0.1843	0.1178	-0.3183	0.6294	-0.3111
Sdhd	0.0078	0.949	0.4789	0.0072	-0.0498	-0.3855	0.4352
Sdr39u1	0.757	0.1167	0.8735	0.0094	-0.1081	0.0763	0.0318
Septin4	0.5424	0.3896	0.0835	0.0807	0.1644	0.0627	-0.2271
Serac1
Sfxn1	0.5711	0.1597	0.2614	0.0016	-0.0935	-0.0764	0.1699
Sfxn3	0.0563	0.7602	0.916	0.0827	-0.0925	0.0484	0.044
Sfxn5	0.3168	0.7514	0.5899	0.0815	-0.126	0.0288	0.0973
Shmt2	0.9826	0.1758	0.0363	0.3105	0.0892	-0.0484	-0.0408
Sirt5	0.59	0.7098	0.6919	0.6458	-0.0868	0.0153	0.0715
Slc25a1	0.0077	0.7626	0.6956	0.0038	-0.0786	-0.065	0.1436
Slc25a10	0.1406	0.6936	0.225	0.2222	-0.1293	0.0362	0.0931
Slc25a11	0.164	0.0254	0.9519	0.0009	-0.0646	-0.1218	0.1864
Slc25a12	0.5724	0.2727	0.6908	0.0019	-0.0832	-0.0417	0.1249
Slc25a13	0.2841	0.0101	0.1648	0.8649	-0.0562	0.0257	0.0305
Slc25a14	0.956	0.0559	0.0399	0.1393	-0.0313	-0.1148	0.1461
Slc25a15	0.8371	0.2991	0.45	0.0116	0.6272	-0.4176	-0.2097
Slc25a16	0.982	0.0852	0.3321	0.7827	0.0755	-0.0458	-0.0297
Slc25a18	0.5401	0.6055	0.1216	0.9321	-0.0602	0.0341	0.0261
Slc25a19	0.2744	0.112	0.6793	0.6708	0.0139	-0.0373	0.0235
Slc25a20	0.4793	0.9273	0.6253	0.2109	-0.0883	0.1551	-0.0669
Slc25a22	0.5124	0.6596	0.8474	0.0578	-0.138	-0.0251	0.1631
Slc25a23	0.1769	0.3704	0.8239	0.3595	-0.0603	0.0105	0.0498
Slc25a24
Slc25a25	0.4758	0.5651	0.4933	0.0129	-0.0864	-0.0876	0.174
Slc25a26	0.6724	0.9391	0.2395	0.753	0.1542	-0.0629	-0.0913
Slc25a27	0.8209	0.9322	0.2544	0.0035	-0.0877	-0.0703	0.158
Slc25a3	0.423	0.3034	0.1362	0.004	-0.1352	-0.0122	0.1474
Slc25a31
Slc25a4	0.3365	0.7891	0.364	0.0426	-0.0335	-0.1013	0.1348
Slc25a40
Slc25a42	0.2845	0.482	0.666	0.0427	-0.0052	-0.2074	0.2126
Slc25a44	0.4284	0.5836	0.1761	0.3757	0.0476	-0.125	0.0774
Slc25a46	0.2898	0.8067	0.8781	0.4597	0.0408	0.0022	-0.043
Slc25a5	0.6927	0.2214	0.3901	0.1148	-0.1149	0.0524	0.0625
Slc25a51	0.427	0.2766	0.108	0.5744	-0.0454	-0.0187	0.064
Slc25a53
Slc30a9	0.1761	0.1546	0.28	0.0686	-0.1098	-0.0268	0.1366
Slirp	0.5958	0.5558	0.8826	0.0497	0.1289	-0.1563	0.0274
Snd1	0.4957	0.3333	0.0837	0.2308	0.0162	0.0897	-0.106
Sod1	0.8699	0.5228	0.5045	0.0136	0.1886	0.2195	-0.4081
Sod2	0.4737	0.1585	0.746	0.9333	-0.0241	-0.002	0.0262
Spg7	0.702	0.7909	0.6507	0.2236	-0.1339	0.1549	-0.021
Sphkap
Spire1	0.1684	0.5479	0.4429	0.8979	0.0368	-0.0913	0.0545
Spr	0.1853	0.9237	0.381	0.1381	0.174	0.0454	-0.2194
Spryd4	0.1776	0.2313	0.418	0.3199	0.092	-0.0395	-0.0525
Ssbp1	0.1709	0.41	0.5909	0.0947	0.0222	-0.3447	0.3226
Stoml2	0.6534	0.9335	0.7529	0.0627	-0.0338	-0.0949	0.1286
Stx17	0.0401	0.14	0.3507	0.2868	-0.0027	0.2403	-0.2376
Sucla2	0.7619	0.9359	0.9123	0.0203	0.075	0.0316	-0.1066
Suclg1	0.4545	0.4477	0.8032	0.7833	0.0322	-0.0162	-0.016
Suclg2	0.567	0.9735	0.639	0.8179	0.0114	-0.0562	0.0448
Supv3l1
Synj2bp	0.5364	0.8952	0.431	0.6732	-0.0414	-0.0124	0.0537
Taco1	0.7321	0.345	0.1465	0.8027	0.0652	0.0579	-0.1231
Tamm41	0.9681	0.0486	0.5783	0.0194	0.0594	-0.2211	0.1617
Tars2	0.3516	0.6717	0.3552	0.5403	0.0886	-0.0455	-0.0431
Tbrg4	0.5426	0.1665	0.1327	0.4564	0.0682	-0.0286	-0.0396
Tdrkh	0.9476	0.569	0.4545	0.1086	-0.0153	0.1092	-0.0939
Tfam	0.3862	0.2203	0.271	0.4092	0.0512	-0.1012	0.05
Them4	0.2989	0.8631	0.782	0.0855	0.0584	0.0609	-0.1193
Thnsl1	0.4133	0.441	0.7052	0.1731	-0.0064	0.1051	-0.0987
Timm13	0.6804	0.1288	0.7361	0.2477	0.1281	-0.2703	0.1422
Timm17a	0.2909	0.3191	0.7171	0.0143	-0.0946	0.3835	-0.2889
Timm17b	0.2431	0.2621	0.8794	0.2376	0.0969	-0.1937	0.0968
Timm22	0.304	0.4537	0.9451	0.0065	-0.0599	-0.0557	0.1156
Timm23	0.3855	0.184	0.2951	0.281	-0.048	-0.0742	0.1222
Timm29	0.6114	0.7738	0.9631	0.9179	-0.0183	0.0017	0.0167
Timm44	0.5767	0.5133	0.0735	0.66	0.0295	0.012	-0.0415
Timm50	0.7016	0.073	0.7774	0.1649	-0.0781	-0.0343	0.1123
Timmdc1	0.4113	0.3984	0.9361	0.4637	0.1629	-0.1637	0.0008
Tk2	0.121	0.435	0.8241	0.3764	-0.1251	-0.0905	0.2156
Tmem11	0.2505	0.0019	0.2686	0.0735	0.1931	-0.0207	-0.1725
Tmem126a	0.6457	0.2782	0.7292	0.2833	0.2747	-0.1768	-0.0978
Tmem126b	0.9953	0.5656	0.2542	0.7594	0.0499	-0.079	0.0291
Tmem143
Tmem14c	0.8096	0.8918	0.0047	0.076	0.1374	-0.1909	0.0535
Tmem65	0.5689	0.4195	0.6453	0.0004	-0.1704	-0.1214	0.2918
Tmem70
Tomm20	0.0316	0.3688	0.9709	0.0757	-0.1205	-0.1682	0.2887
Tomm22					-0.0293	-0.8167	0.8459
Tomm34	0.9509	0.9382	0.6809	0.0009	0.2382	0.1739	-0.4121
Tomm40	0.1618	0.4589	0.8806	0.0433	-0.0158	0.0793	-0.0635
Tomm40l	0.4226	0.5488	0.8763	0.5427	-0.0369	-0.0028	0.0397
Tomm70	0.0408	0.8402	0.3941	0.4858	-0.0405	0.048	-0.0075
Trap1	0.5381	0.633	0.2871	0.0132	0.1125	-0.0137	-0.0988
Trnt1	0.6671	0.4757	0.5113	0.106	0.2619	-0.1195	-0.1424
Tsfm	0.6507	0.8513	0.9087	0.0161	0.1095	0.1169	-0.2264
Tst	0.7801	0.1172	0.7778	0.3856	0.0299	0.091	-0.1209
Tstd3		0.0555	0.8658		0.3448	-0.0971	-0.2477
Tufm	0.013	0.3741	0.4864	0.1506	0.0486	0.012	-0.0606
Txn2	0.2892	0.2021	0.5742	0.2084	0.3969	0.0013	-0.3982
Txnrd1	0.1525	0.8609	0.3613	0.0314	0.394	-0.129	-0.265
Txnrd2	0.3535	0.6551	0.2124	0.0079	-0.0191	0.213	-0.1938
Uqcc1	0.3832	0.198	0.609	0.8473	0.0337	-0.0485	0.0148
Uqcc2	0.6128	0.9785	0.982	0.3369	0.018	-0.0932	0.0752
Uqcr10	0.7462	0.9691	0.3647	0.0003	-0.0445	-0.4569	0.5014
Uqcr11	0.0536	0.0856	0.5674	0.8477	0.0254	-0.0983	0.073
Uqcrb	0.053	0.4474	0.9563	0.0298	-0.1338	-0.1596	0.2934
Uqcrc1	0.4366	0.8427	0.2166	0.0327	-0.1386	0.0919	0.0467
Uqcrc2	0.8782	0.1002	0.7128	0.0053	-0.075	-0.0726	0.1476
Uqcrfs1	0.4193	0.761	0.3238	0.0021	-0.1184	-0.0554	0.1738
Uqcrh	0.9427	0.578	0.6869	0.843	-0.0111	-0.1865	0.1976
Uqcrq	0.4323	0.0778	0.8908	0.0001	-0.0527	-0.1752	0.2279
Usp30	0.8189	0.6618	0.4848	0.0275	0.1676	0.1985	-0.3661
Vdac1	0.4239	0.4985	0.4492	0.5413	-0.0347	-0.0157	0.0504
Vdac2	0.5166	0.0323	0.9548	0.2776	-0.0357	-0.0323	0.068
Vdac3	0.7101	0.2997	0.9844	0.5894	-0.0108	-0.035	0.0458
Vps13d
Vwa8	0.048	0.0646	0.2198	0.5776	0.0623	-0.0559	-0.0065
Wars2
Yars2	0.0177	0.5576	0.1115	0.4958	0.0164	-0.0834	0.067
Yme1l1	0.4989	0.5295	0.5824	0.4465	-0.0803	0.0274	0.0529
mt-Co3
mt-Nd2	0.3604	0.1972	0.1464	0.0017	-0.2836	-0.0182	0.3018
mt-Nd3	0.5909	0.5972	0.3379	0.7709	-0.1258	0.1716	-0.0458
